# Supplementary material for: No evidence of brown adipose tissue activation after 24 weeks of supervised exercise training in young sedentary adults in the ACTIBATE randomized controlled trial
Source: Nat Commun. 2022 Sep 12;13:5259. doi: 10.1038/s41467-022-32502-x (PMC9467993; doi:10.1038/s41467-022-32502-x)
Supplement: Supplementary file 4 — Source Data [file 41467_2022_32502_MOESM4_ESM.xlsx]

## Sheet: Figure 2
SOURCE DATA FOR FIGURE 2 "Effect of the 24-week supervised exercise intervention on brown adipose tissue (BAT) volume, 18F-fluorodeoxyglucose (18F-FDG) uptake (Standardized uptake Value [SUV] mean and peak), and mean radiodensity"
Age range [18.2-26.6 years old]
Sex (n=63 women, 34 men)
		Panel A	Panel B	Panel C	Panel D
Participant	Group	BAT volume (ml)	BAT SUVmean	BAT SUVpeak	BAT radiodensity (HU)
1	CON	11.97	2.19799	3.82
2	CON	-28.15	-0.641723	-2.89
3	CON	-13.53	-0.768508	-7.36	3.86639
4	CON	0	0	0
5	CON	-20.2	-1.72323	-8.16	6.2645
6	CON	62.07	1.04498	5.46	9.65457
7	CON	-13.46	-0.643037	-3.48	5.90772
8	CON	2.4	0.106061	0.64
9	CON	33.67	0.136403	1.38	11.9352
10	CON	37.05	1.39069	5.39
11	CON	-159.68	-1.75512	-8.68
12	CON	-6.7	-0.70464	-5.2	1.10238
13	CON	-0.84	-0.768296	-3.75	-2.05398
14	CON	-47.7	-0.933092	-5.61	-16.9412
15	CON	9.16	0.0583833	-0.45	-2.81857
16	CON	-19.31	-0.582124	-3.38	2.06491
17	CON	10.66	0.654097	1.94
18	CON	-23.85	-2.30375	-11.1	2.44406
19	CON	-1.24	-0.300097	-0.17	6.53933
20	CON	18.82	2.77524	4.08
21	CON	-10.32	-0.192776	-1.88	1.90779
22	CON	-4.3	0.0652116	-0.01	-2.16568
23	CON	-31.77	-0.635118	-4.1	-2.57964
24	CON	42.08	-0.1331	-0.46	0.770611
25	CON	-17.5	-0.747436	-2.73	-3.82985
26	CON	-32.92	-1.90562	-10.65	2.50625
27	CON	-25.93	-0.905569	-9.11	6.64928
28	CON	-106.71	-1.34028	-10.23	6.38645
29	CON	55.12	-0.385196	-2.09	-5.90673
30	CON	-87.2	-1.23507	-8.68	-3.57986
31	CON	-9.25	-0.133302	-2.24
32	CON	-82.93	-1.34305	-10.05	-7.83905
33	CON	-85.99	-2.1028	-8.71	-13.0082
34	CON	-169.84	-2.18022	-11.86
35	CON	-59.66	-3.6302	-13.98	-8.2163
36	MODEX	0	0	0
37	MODEX	77.91	1.93053	16.84	10.2567
38	MODEX	0	0	0
39	MODEX	12.89	-0.0725575	0.18
40	MODEX	32.94	0.253634	2.1
41	MODEX	95.89	2.38251	11.62
42	MODEX	41.35	2.97606	9.25
43	MODEX	-60.25	-2.11167	-8.11
44	MODEX	-80.71	-1.91602	-10.04	-0.419072
45	MODEX	-109.09	-4.11709	-17.1	-3.49888
46	MODEX	95	1.28094	8.67
47	MODEX	-14.2	-0.809669	-2.8	-1.14141
48	MODEX	-85.17	-2.78515	-10.81	4.65668
49	MODEX	25.75	0.157384	1.03
50	MODEX	18.82	0.0617449	1.27	1.07267
51	MODEX	-3.47	1.36009	6.15	4.12853
52	MODEX	1.32	-0.0723307	5.85	-0.557687
53	MODEX	0.17	-0.235	-0.1
54	MODEX	-45.39	-1.69136	-7.98	-3.70251
55	MODEX	-20.14	-0.41013	-3.83	0.50014
56	MODEX	-113.32	-2.2197	-12.56
57	MODEX	21.7	-0.169632	0.84	5.07048
58	MODEX	-11.95	-0.0999886	0.39	3.21262
59	MODEX	-110	-4.84973	-13.94
60	MODEX	-7.84	-0.390215	-1.06	3.56234
61	MODEX	27.55	-0.774859	-0.47	2.02821
62	MODEX	0	0	0
63	MODEX	22.94	0.336567	2.41
64	MODEX	-165.13	-4.55178	-23.68	4.91401
65	MODEX	-79.8	-2.83949	-15.54	5.1053
66	MODEX	-48.94	-0.387527	-1.89	2.33529
67	VIGEX	-106.04	-1.90386	-8.31	13.0143
68	VIGEX	-6.51	-0.146883	-0.29
69	VIGEX	99.6	1.94502	10.95
70	VIGEX	109.85	2.62382	9.84	21.8105
71	VIGEX	-24.76	-1.26992	-5.86	-5.31237
72	VIGEX	87.15	0.501599	2.24
73	VIGEX	138.25	2.20048	13.44
74	VIGEX	86.89	5.3982	15.9
75	VIGEX	11.97	0.443585	3
76	VIGEX	16.01	0.319494	1.85
77	VIGEX	5.96	0.423693	2.87	-0.753966
78	VIGEX	0	0	0
79	VIGEX	-48.2	-5.52944	-22.33	-12.6627
80	VIGEX	-17.76	-1.92298	-8.28	-6.78711
81	VIGEX	-36.22	-0.427833	-2.28	-4.83432
82	VIGEX	-30.04	-1.38287	-5.44
83	VIGEX	0	0	0
84	VIGEX	-89.78	-1.71435	-9.23	-3.43933
85	VIGEX	-27.91	-3.24722	-7.37
86	VIGEX	-72.62	-2.52632	-13.61
87	VIGEX	-66.44	-2.20964	-7.84
88	VIGEX	-10.47	-0.727342	-1.93
89	VIGEX	84.84	0.0799015	0.39	3.6238
90	VIGEX	7.69	-2.62656	-21.47	-5.70188
91	VIGEX	-32.5	-1.58278	-12.51	-0.578234
92	VIGEX	-0.57	0.12608	0.75	-0.160117
93	VIGEX	-169.9	-2.19403	-12.4
94	VIGEX	-45.06	-0.641618	-5.19	-0.10248
95	VIGEX	-37.32	-2.42878	-10.83	-4.50731
96	VIGEX	-28.14	-1.80306	-9.91	-27.0496
97	VIGEX	-9.14	-0.795096	-4	-10.4811

## Sheet: Figure 4
SOURCE DATA FOR FIGURE 4 "Effect of the 24-week supervised exercise intervention on the secondary endpoints: body weight and composition (A), cardiometabolic risk factors (B), and fitness (C). "
Age range [18.2-26.6 years old]
Sex (n=63 women, 34 men)
Participant	Group	Δ Body weight (kg)	Δ Fat mass (kg)	Δ VAT mass (g)	Δ Lean mass (kg)	Δ Glucose (mg/dL)	Δ Insulin (uIU/mL)	Δ Triacylglycerols (mg/dL)	Δ Cholesterol (mg/dL)	Δ HDL-C (mg/dL)	Δ Systolic BP (mmHg)	Δ Diastolic BP (mmHg)	Δ Mean BP (mmHg)	Δ RM leg press (kg)	Δ RM Bench press (kg)	Δ VO2peak (mL/min)	Δ Time to exhaustion (s)
1	MODEX	0.1	0.115962	4.49361	1.48752	4	-2.31	10	8	2	-19.1667	-15.5833	-16.7778	-27.0401	-17.0018	1008	370
2	VIGEX	0.3	-3.53119	-114.605	3.71003	-2	5.86	55	25	8	-16.75	-11.5833	-13.3056	27.2703	-15.6909	538	65
3	VIGEX	2.8	0.0252223	39.1345	3.42419	3	0.39	5	27	5	-16	-4.5	-8.33333	13.3549	-11.5158	596	340
4	CON	8.5	2.39763	-61.968	5.86266	3	0.12	44	22	2	-2.75	13.75	8.25	-11.9767	-10.2226	13	101
5	CON	4.2	5.58711	165.77	-1.20371	4	2.98	-23	6	-4				-35.4564	-7.62853	-207	-115
6	VIGEX	-4.6	-6.48363	-180.406	2.35814	2	3.08	36	-21	-20	-39.25	4.25	-10.25	-1.29542	-7.1262	190	170
7	MODEX	-2.9	-6.25057	-163.333	3.12101	-2	-0.09	6	7	4	0	-4.75	-3.16667	-14.895	-5.63972	344	165
8	CON	-0.1	2.14934	67.2445	-2.29088	8	-0.24	13	28	20	13	23	19.6667	-20.1791	-5.35582	-243	-90
9	VIGEX	3.3	-0.350655	-57.6361	3.07557	14	1.93	57	7	0	-1.41667	0	-0.472222	9.81744	-5.19893
10	CON	-9.4	-11.9862	-141.534	3.55095	-7	-2.33	-27	-17	0	-9.5	6	0.833333	-33.6275	-4.74578	-283	205
11	CON	-0.9	-2.46278	-52.1793	1.1309	-1	-3.04	-4	30	18	-14	-7.5	-9.66667	15.1956	-4.47895	93	30
12	VIGEX	-5	-7.20006	-121.725	2.08478	1	-11.47	-79	-46	4	-5	-7.75	-6.83333	11.0613	-3.71833	587	235
13	VIGEX	-4.2	-5.97129	-89.0021	0.282054	-4	4.54	-1	16	8	13.3333	11.6667	12.2222	-10.7556	-3.59024	-817	-115
14	MODEX	-1.3	-0.672376	12.5107	0.550463	8	2.16	-10	28	2	-13.5	-8.5	-10.1667	9.64886	-3.39819	-12	-50
15	CON	8.6	2.93863	104.431	5.19228						-7.75	-7.75	-7.75	105.462	-3.3954	-242	-160
16	VIGEX	-0.1	-1.90585	-50.5752	1.06444	10	2.36	-18	-41	-2	-5	-8.25	-7.16667	-52.6035	-3.22816	178
17	MODEX	-0.4	-2.67823	-41.4943	1.52751	-6	-1.77	-1	-5	-3	-8.83333	-3.08333	-5	30.2535	-3.12265	338	180
18	VIGEX	1	2.36534	77.6715	-1.46949	9	1.69	-51	17	21	-18	-5	-9.33333	55.7172	-3.03912	293	95
19	CON	1	0.502494	17.3269	0.459278	2	-0.35	-13	24	10	-11.75	1	-3.25	-25.326	-3.00985	-115	5
20	CON	0.5	-2.04611	-182.11	3.36033	0	-5.34	19	52	11	-14.25	-1.25	-5.58333	2.23792	-2.85009	-563	20
21	MODEX	-1.1	-1.63557	-23.7976	0.141673	1	-4.17	-75	-2	3	-16.5	2	-4.16667	40.5216	-2.1029	268	-10
22	CON	2.9	3.64404	50.0547	3.21407						-13	-9.16667	-10.4444	8.27694	-2.05019	-711	-220
23	VIGEX	0.9	0.529707	-22.673	4.4846	-3	-3.66	-26	-21	4	-9.91667	-4.25	-6.13889	16.3468	-1.99784	678	145
24	MODEX	1.3	-2.08667	-96.0152	4.37266	0	0.53	23	32	13	1	5.5	4	25.326	-1.86895	121	205
25	MODEX	-2.2	-1.1834	-62.2124	1.48916	-1	-0.48	-4	-1	-5	2.25	5.75	4.58333	30.679	-1.84743	319	140
26	MODEX	-3.6	-3.32317	-114.956	-0.335939	0	-6.2	-2	1	3	-8.75	-5.75	-6.75	10.1304	-1.52424	309	165
27	CON	3.5	0.451225	-40.6187	3.53498	3	0.09	-2	6	-2	-14.75	2.25	-3.41667	-10.8979	-1.48066	-539	-15
28	MODEX	-1.7	-6.83341	-190.618	5.50045	0	-3.6	-15	-14	4	-23	-5.25	-11.1667	42.7322	-1.47409	36	110
29	CON	-3.7	-3.83919	-109.061	1.0853	4	-2.22	-10	8	-1	-9.5	-5.5	-6.83333	-8.74822	-1.23212	-103	-35
30	CON	1.1	3.38554	74.8363	-1.71192	-3	-0.29	11	2	-3	0.75	17.5	11.9167	5.25726	-1.21023	-128	-65
31	MODEX	-3	-4.86953	-133.779	2.59934	-1	-0.5	-2	-34	-4	-23	-5	-11	39.5326	-0.917047	103
32	VIGEX	0.2	-2.36718	-95.939	2.98056	5	-0.33	-14	-5	1	-5.58333	0	-1.86111	5.44913	-0.843922	1585	145
33	MODEX	-0.5	-1.40354	22.2612	0.383389	2	-6.01	0	14	15	-4.16667	7	3.27778	5.77271	-0.842544	96	85
34	MODEX	3.1	1.08423	-13.6797	1.79521	-2	4.83	25	0	5				22.1367	-0.76675	209	170
35	VIGEX	2.8	0.261988	33.0223	2.30253	-3	-1.64	28	20	8				26.7082	-0.644571	246	110
36	CON	2.6	-1.35688	78.036	3.40439	3	0.81	10	6	-1	3.83333	3.41667	3.55556	-18.5163	-0.616893	855	185
37	MODEX	3.1	0.111912	-10.7296	2.70428	-3	-5.45	13	15	22				39.4781	-0.563395	688	215
38	CON	1.5	1.35813	28.5195	-0.152581	-1	-6.23	-15	8	0	3.25	-5.75	-2.75	10.8979	-0.341399	909	205
39	MODEX	0.9	0.962169	15.4366	0.188946	4	0.55	13	7	-10	2	2.25	2.16667	-5.0652	-0.32189	-44	95
40	MODEX	-1.1	-2.50668	37.2349	1.45469	0	-0.89	-14	-9	-1	1.25	2.25	1.91667	0	-0.293091	356	110
41	VIGEX	-3.6	-3.38389	-123.771	-0.403035	-9	-3.67	-4	0	8	-24	-2	-9.33333	48.9724	-0.093543	82	120
42	MODEX	0.2	-1.34309	-30.8893	1.90627	-11	-7.31	-26	5	4				14.1283	0	146	120
43	CON	-2.3	-2.13244	-67.2834	1.35608	9	0.4	-30	-22	-6	-3.25	1	-0.416667	-29.8776	0.374892	61	60
44	VIGEX	-7.4	-5.88357	-32.6391	3.62478	0	-2.92	-72	6	4	-1.16667	3.75	2.11111	-9.44096	0.447124	415	145
45	CON	-0.1	-2.46213	-190.254	2.46697	-8	-2.09	-2	-15	-5	-3	1.5	0	-1.38217	0.681617	-158	65
46	MODEX	-0.8	-0.670972	-5.59179	-0.148464	6	-0.17	-11	-13	5	5.16667	9.5	8.05556	7.75444	0.726038	43	50
47	MODEX	4.4	2.21965	-3.79182	2.45332	5	3.92	18	-42	-14	-10.5	-9.83333	-10.0556	56.0494	1.06834	-247	30
48	VIGEX	2	-1.39934	-40.9137	3.13464	2	-11.42	-8	36	10	-19.25	-1.5	-7.41667	55.8553	1.09918	194	115
49	VIGEX	0.8	4.54485	104.493	-3.4817	8	-1.89	-13	8	9	-12	-6	-8	75.3649	1.16581
50	CON	3.2	4.93189	103.309	-1.50364	15	1.22	12	23	11	-14	26.5	13	35.4564	1.23723	-190	-100
51	CON	-2.2	-1.14527	13.4641	-0.772592	-4	-15.76	-16	6	4	-3	10.5	6	63.0871	1.38938	-568	-285
52	VIGEX	-16.4	-14.1648	-92.0502	-1.78125	2	0.9	-20	-4	15	-10	3.33333	-1.11111	-2.41834	1.55448	37	270
53	CON	2.6	2.50577	21.4566	-0.255909	-2	-0.9	-13	13	-7	-5.75	2.5	-0.25	1.94738	1.62651	196	110
54	VIGEX	-0.3	-2.80653	-60.1206	2.58864	12	1.47	-8	-19	-6	-18.75	-8.25	-11.75	41.4241	1.68663	534	15
55	VIGEX	0.4	-2.58666	-57.9114	2.73552	-3	-1.33	10	17	-1	7	16.5	13.3333	5.0652	1.71449	148	225
56	MODEX	-0.5	-0.328244	-50.3464	0.0761073	21	-3.16	23	-18	-6	1	2.16667	1.77778	25.326	1.77169	230	65
57	CON	0.8	1.16701	46.8781	0.0341025	0	-0.29	-19	15	4	-3.75	15	8.75	8.44942	2.10744	376	185
58	MODEX	2.1	-0.641586	16.6637	2.07203	-5	-3.66	-46	7	4	-0.666667	11.5	7.44444	32.0373	2.33162	167	20
59	MODEX	-6.9	-6.79822	-101.516	0.611147	-6	1.77	-36	-5	9	-22.5	-1.5	-8.5	-25.326	2.49371	672	330
60	CON	-1	-3.0978	-73.9577	1.69512	2	3.75	-5	64	20	2.08333	2.16667	2.13889	-2.02608	2.81986	-93	10
61	VIGEX	0.2	0.887491	-25.9798	-0.280214	-7	-1.32	70	49	5	-3.25	9.5	5.25	10.8979	2.86965	19	65
62	CON	1.9	3.24982	65.2227	0.574842	-3	1.08	-22	38	13	-11.8333	-0.166667	-4.05556	-29.735	2.99707	254	-115
63	MODEX	-3.2	-4.44498	-138.299	1.40821	-2	3.41	21	2	-8	-7.66667	2.75	-0.722222	3.21904	3.14042	7	180
64	VIGEX	1.8	0.346547	-26.2289	1.41037	-1	-1.14	28	-5	12	7.25	11.75	10.25	19.3589	3.35897	95	90
65	MODEX	-0.7	-4.27773	-65.6587	3.72159	-1	1.45	12	27	8	5.5	10.5	8.83333	20.2608	3.40503	141	50
66	MODEX	-2.1	-3.7682	-59.5132	1.45995	-3	-8.99	75	40	-2	-12.25	-1.5	-5.08333	60.1322	3.49258	487	200
67	VIGEX	1.1	-0.4199	-9.99035	1.58461	-6	-1.54	13	4	-12	-1.25	1	0.25	20.8541	5.23089	361	125
68	VIGEX	2.1	-2.06784	-51.8557	3.22846	6	0.19	19	14	5	2.5	16	11.5	5.0652	5.36769	244	195
69	MODEX	-1.6	-2.92898	-32.4871	1.77907	11	0.74	70	-41	-1	-3.5	-0.0833333	-1.22222	105.623	5.58398	169	45
70	MODEX	3.6	1.48998	14.3078	2.26361	11	-1.77	-4	9	1	-1.5	6.25	3.66667	21.8529	5.74454	1414	390
71	VIGEX	-6.7	-7.78854	-178.117	1.14895	-4	0.41	-21	-17	9	-9	3.58333	-0.611111	55.7701	5.82874	-270	280
72	VIGEX	2	-0.573258	-58.2897	2.54827	-4	0.51	13	-16	1	-4.83333	-6.5	-5.94444	104.291	5.93872	294
73	CON	-0.1	-0.886152	-17.2973	1.98172	-9	-2	-7	9	0	-5	3	0.333333	10.9878	5.98863	33	-50
74	VIGEX	-2	-3.17788	-273.129	1.71007						-26.3333	-24.6667	-25.2222	111.817	7.00015	243
75	MODEX	-1	-3.28409	-33.4263	2.55173	11	-1.27	15	-3	-2	-12.5	-0.75	-4.66667	-56.0661	7.27443	-229	45
76	CON	-4.5	-2.66271	43.8907	-1.43455	2	0.37	-15	-6	-3	-29	24.5	6.66667	-25.347	7.2774
77	CON	0.7	1.9238	55.3554	-1.19983	8	1.8	11	-8	-3	1.5	-7.5	-4.5	9.18655	7.41048	82	120
78	VIGEX	6.4	0.391605	68.0268	4.91258	-1	0.37	-18	37	13	10.5	10.75	10.6667	41.4104	7.4486	514	225
79	MODEX	0.6	-2.42384	-75.7844	2.15798	4	-0.4	-3	29	15				1.51442	7.50234	-3	45
80	CON	-5.3	-6.75303	-213.228	1.85973	0	-1.1	0	4	-6	6	6.5	6.33333	37.1033	7.94508	128	35
81	VIGEX	0.3	-2.01301	-49.6748	1.33099	4	4	-1	10	0	3	9.5	7.33333	8.06866	8.97801	451	60
82	MODEX	-1.1	-2.36478	-38.2352	1.93845	16	-0.35	-26	-4	8	-2.83333	9.16667	5.16667	69.5032	13.1244	672	315
83	VIGEX	2.3	-1.52289	-32.7341	4.64873	5	5.46	50	-1	4	-10	-1	-4	93.7053	15.1534	308	165
84	CON	4.9	2.09098	21.3957	2.09891	8	1.02	1	17	9	-6	0	-2	30.1619	15.2241	402	175
85	CON	-0.1	-1.07396	-71.8742	1.40844	-5	-3.81	-15	-8	1	-5	-5.25	-5.16667			284
86	CON	-2	-6.04395	-113.383	4.19475	2	-3.62	13	-4	1	-4.83333	-11.5833	-9.33333
87	CON	-1.6	-0.558264	60.8038	-1.32149	-5	1.29	19	11	2	-2.08333	-5	-4.02778			407	70
88	CON	0.8	0.352401	15.9657	0.485393	-7	-1.26	-28	-9	5	-3.66667	-2.83333	-3.11111			-32	60
89	CON	-0.9	-1.1823	-66.3291	0.844811	-5	-3.04	-7	-21	-12	6.66667	-1.58333	1.16667			18	110
90	CON	-1.8	-1.42682	-7.45556	0.714165	-1	-0.54	1	-8	-6	-13	0.25	-4.16667			324	120
91	CON	-0.7	-0.52416	-8.70346	0.276099	6	-0.18	7	-9	-12	-1.25	-6.66667	-4.86111			139	55
92	CON	7.7	3.00589	81.3361	5.16811	6	-1.04	67	-30	-17	-13.1667	-2.58333	-6.11111	11.7475		515
93	MODEX	-0.7	-1.96307	-15.4811	1.15658	15	-0.57	-14	-13	5	-19.0833	-11.1667	-13.8056			722	265
94	MODEX	2.4	-3.1461	-61.1809	5.90731	8	1.76	-20	23	20	12.4167	4.33333	7.02778			1016	175
95	VIGEX	-8	-8.45638	-249.049	1.67291	9	-1.39	36	31	12	-10.5	-8.25	-9			204
96	VIGEX	9.4	1.37245	-76.159	7.33934	-6	-2.36	65	-14	-4	-3.41667	2.41667	0.472222			278
97	VIGEX	-4.1	-3.60225	-13.8983	-0.412833	3	0.34	23	-4	3	-1.75	-1.25	-1.41667			252	215
